# Supplementary material for: Degraded RNA from Human Anterior Cruciate Ligaments Yields Valid Gene Expression Profiles
Source: Int J Mol Sci. 2023 Jan 18;24(3):1895. doi: 10.3390/ijms24031895 (PMC9916516; doi:10.3390/ijms24031895)
Supplement: Supplementary file 1 [file ijms-24-01895-s001.zip]

Archive with 1 entries (1 files):
- ijms-2139982-supplementary.pdf
